# Supplementary material for: A Composite Membrane System with Gold Nanoparticles, Hydroxyapatite, and Fullerenol for Dual Interaction for Biomedical Purposes
Source: Membranes (Basel). 2021 Jul 27;11(8):565. doi: 10.3390/membranes11080565 (PMC8398639; doi:10.3390/membranes11080565)
Supplement: Supplementary file 1 [file membranes-11-00565-s001.zip]

Archive with 1 entries (1 files):
- membranes-1294062-supplementary.pdf
